# Supplementary material for: Artificial Intelligence for COVID-19 Detection in Medical Imaging—Diagnostic Measures and Wasting—A Systematic Umbrella Review
Source: J Clin Med. 2022 Apr 6;11(7):2054. doi: 10.3390/jcm11072054 (PMC9000039; doi:10.3390/jcm11072054)
Supplement: Supplementary file 1 [file jcm-11-02054-s001.zip]

Archive with 1 entries (1 files):
- jcm-1631539-Supplementary.pdf
